# Supplementary material for: Whole genome sequencing and antibiotic diffusion assays, provide new insight on drug resistance in the genus Pedobacter
Source: FEMS Microbiol Ecol. 2020 May 9;96(6):fiaa088. doi: 10.1093/femsec/fiaa088 (PMC7254926; doi:10.1093/femsec/fiaa088)
Supplement: fiaa088_Supplemental_Figures [file fiaa088_supplemental_figures.zip]

Archive with 2 entries (2 files):
- Sup1a_nucleotideseq.tif
- Sup1b_translated.tif
